# Supplementary material for: In Silico Genome-Wide Analysis of the ATP-Binding Cassette Transporter Gene Family in Soybean (Glycine max L.) and Their Expression Profiling
Source: Biomed Res Int. 2019 Jan 10;2019:8150523. doi: 10.1155/2019/8150523 (PMC6350567; doi:10.1155/2019/8150523)
Supplement: Supplementary 6 — TABLE S3: Tandemly duplicated soybean ABC transporter genes obtained from PTGBase database. [file 8150523.f6.xls]

## Sheet: Sheet1
TABLE S3. The Ka/Ks ratios and estimated divergence time for segmentally duplicated GmABCgenes.
Gene 1	Gene 2	E value	Ka	Ks	Ka/ks	Selection pressure
Glyma.01G026000	Glyma.02G038800	0	0.0224	0.0953	0.235047	Purify selection
Glyma.01G091100	Glyma.02G130600	0	0.0746	0.1938	0.384933	Purify selection
Glyma.01G016500	Glyma.08G270300	0	0.0939	0.5442	0.172547	Purify selection
Glyma.01G016500	Glyma.09G206300	0	0.0046	0.1092	0.0421245	Purify selection
Glyma.01G020000	Glyma.09G202400	0	0.0259	0.1527	0.169614	Purify selection
Glyma.01G091100	Glyma.10G205600	0	0.1391	0.679	0.20486	Purify selection
Glyma.01G154400	Glyma.11G090200	0	0.0131	0.1119	0.117069	Purify selection
Glyma.01G199500	Glyma.11G042400	5e-164	0.1197	0.2622	0.456522	Purify selection
Glyma.01G154400	Glyma.16G110100	0	0.079	0.6465	0.122196	Purify selection
Glyma.01G154400	Glyma.16G076900	0	0.0866	0.6749	0.128315	Purify selection
Glyma.01G008200	Glyma.16G078100	0	0.0181	0.1282	0.141186	Purify selection
Glyma.01G091100	Glyma.20G184900	0	0.1427	0.7297	0.19556	Purify selection
Glyma.02G008000	Glyma.03G224100	0	0.0941	0.5008	0.187899	Purify selection
Glyma.02G188300	Glyma.03G204800	0	0.0943	0.5833	0.161666	Purify selection
Glyma.02G238300	Glyma.06G139500	2e-59	0.9841	3.1482	0.312591	Purify selection
Glyma.02G298300	Glyma.08G326200	0	0.2738	0.9779	0.279988	Purify selection
Glyma.02G302200	Glyma.08G332100	0	0.1145	0.4382	0.261296	Purify selection
Glyma.02G188300	Glyma.10G086800	0	0.0084	0.1501	0.0559627	Purify selection
Glyma.02G008000	Glyma.10G137600	0	0.0187	0.0935	0.2	Purify selection
Glyma.02G275800	Glyma.13G074600	1e-57	0.3212	0.7453	0.430967	Purify selection
Glyma.02G226400	Glyma.14G193300	9e-124	0.0438	0.1018	0.430255	Purify selection
Glyma.02G238300	Glyma.14G207200	0	0.0144	0.1318	0.109256	Purify selection
Glyma.02G302200	Glyma.14G012000	0	0.0181	0.0706	0.256374	Purify selection
Glyma.02G275800	Glyma.14G040300	2e-75	0.1955	0.2866	0.682135	Purify selection
Glyma.02G298300	Glyma.14G015300	0	0.0455	0.1653	0.275257	Purify selection
Glyma.02G302200	Glyma.14G012000	0	0.0181	0.0706	0.256374	Purify selection
Glyma.02G008000	Glyma.17G041200	0	0.1927	1.5948	0.12083	Purify selection
Glyma.02G226400	Glyma.18G063400	4e-102	0.1523	0.7006	0.217385	Purify selection
Glyma.02G094800	Glyma.18G286600	0	0.0106	0.0688	0.15407	Purify selection
Glyma.02G298300	Glyma.18G080900	0	0.2316	0.9836	0.235462	Purify selection
Glyma.02G302200	Glyma.18G074800	0	0.1123	0.4134	0.27165	Purify selection
Glyma.02G188300	Glyma.19G202200	0	0.0901	0.6106	0.14756	Purify selection
Glyma.02G275800	Glyma.20G048400	8e-57	0.3076	0.7896	0.389564	Purify selection
Glyma.03G101000	Glyma.07G121900	0	0.0428	0.1551	0.275951	Purify selection
Glyma.03G214000	Glyma.09G044500	5e-96	0.2272	1.7172	0.132308	Purify selection
Glyma.03G204800	Glyma.10G086800	0	0.0936	0.5985	0.156391	Purify selection
Glyma.03G224100	Glyma.10G137600	0	0.0961	0.5001	0.192162	Purify selection
Glyma.03G192500	Glyma.10G203000	0	0.205	1.7407	0.117769	Purify selection
Glyma.03G214000	Glyma.10G019000	7e-112	0.1212	0.6016	0.201463	Purify selection
Glyma.03G183600	Glyma.10G055000	0	0.0578	0.5604	0.103141	Purify selection
Glyma.03G167800	Glyma.13G127500	0	0.0768	0.4649	0.165197	Purify selection
Glyma.03G183600	Glyma.13G142100	0	0.0641	0.5626	0.113935	Purify selection
Glyma.03G224100	Glyma.13G118500	0	0.266	1.7176	0.154867	Purify selection
Glyma.03G214000	Glyma.15G148500	1e-97	0.2253	1.4709	0.153172	Purify selection
Glyma.03G214000	Glyma.15G149900	3e-36	0.3465	0.5758	0.601771	Purify selection
Glyma.03G224100	Glyma.17G041200	0	0.1995	1.8086	0.110306	Purify selection
Glyma.03G135200	Glyma.19G137700	0	0.1235	0.2868	0.430614	Purify selection
Glyma.03G167800	Glyma.19G169000	0	0.0184	0.084	0.219048	Purify selection
Glyma.03G168000	Glyma.19G169200	0	0.063	0.2808	0.224359	Purify selection
Glyma.03G168100	Glyma.19G169300	3e-149	0.1733	0.6234	0.277992	Purify selection
Glyma.03G175300	Glyma.19G176000	0	0.0305	0.2572	0.118585	Purify selection
Glyma.03G183600	Glyma.19G184300	0	0.013	0.1362	0.0954479	Purify selection
Glyma.03G192500	Glyma.19G192900	0	0.1188	0.4	0.297	Purify selection
Glyma.03G204800	Glyma.19G202200	0	0.0115	0.1025	0.112195	Purify selection
Glyma.03G214000	Glyma.19G210700	5e-118	0.117	0.3387	0.345438	Purify selection
Glyma.03G192500	Glyma.20G187400	0	0.2086	1.7689	0.117926	Purify selection
Glyma.04G172900	Glyma.05G028500	0	0.1865	0.7221	0.258274	Purify selection
Glyma.04G211800	Glyma.05G192700	0	0.1177	0.5641	0.208651	Purify selection
Glyma.04G069800	Glyma.06G071800	0	0.0112	0.1204	0.0930233	Purify selection
Glyma.04G126500	Glyma.06G312300	0	0.0271	0.0955	0.28377	Purify selection
Glyma.04G172900	Glyma.06G191300	8e-49	1.0629	3.1009	0.342771	Purify selection
Glyma.04G211800	Glyma.06G154500	0	0.0309	0.1267	0.243883	Purify selection
Glyma.04G218900	Glyma.06G146900	0	0.0142	0.1468	0.0967302	Purify selection
Glyma.04G069800	Glyma.07G033500	0	0.1974	1.4521	0.135941	Purify selection
Glyma.04G211800	Glyma.08G000800	0	0.1156	0.5438	0.212578	Purify selection
Glyma.04G211800	Glyma.10G229800	4e-97	0.6088	0	˃ 1	Positive selection
Glyma.04G069800	Glyma.13G361800	2e-21	0.7249	0	˃ 1	Positive selection
Glyma.04G069800	Glyma.14G127800	0	0.1783	1.378	0.12939	Purify selection
Glyma.04G069800	Glyma.15G011800	0	0.2106	1.7231	0.122222	Purify selection
Glyma.04G172900	Glyma.17G098300	0	0.1841	0.6812	0.270258	Purify selection
Glyma.04G069800	Glyma.17G206100	0	0.1828	1.3121	0.139319	Purify selection
Glyma.04G211800	Glyma.20G163500	3e-124	0.5936	0	˃ 1	Positive selection
Glyma.05G192700	Glyma.06G154500	0	0.1138	0.5524	0.20601	Purify selection
Glyma.05G028500	Glyma.06G191300	2e-78	0.877	3.8905	0.225421	Purify selection
Glyma.05G145000	Glyma.08G101500	0	0.0251	0.1052	0.238593	Purify selection
Glyma.05G178900	Glyma.08G136400	0	0.0151	0.0843	0.179122	Purify selection
Glyma.05G192700	Glyma.08G000800	0	0.0232	0.0834	0.278177	Purify selection
Glyma.05G221600	Glyma.08G028100	0	0.0185	0.0968	0.191116	Purify selection
Glyma.05G247100	Glyma.08G055500	0	0.0239	0.1055	0.22654	Purify selection
Glyma.05G192700	Glyma.10G229800	9e-120	0.5936	0	˃ 1	Positive selection
Glyma.05G178900	Glyma.11G239800	0	0.0778	0.4422	0.175938	Purify selection
Glyma.05G011900	Glyma.17G120100	0	0.0103	0.1061	0.0970782	Purify selection
Glyma.05G028500	Glyma.17G098300	0	0.0411	0.1186	0.346543	Purify selection
Glyma.05G019400	Glyma.17G080400	0	0.012	0.0891	0.13468	Purify selection
Glyma.05G178900	Glyma.18G017600	0	0.0916	0.469	0.195309	Purify selection
Glyma.05G192700	Glyma.20G163500	5e-133	0.5782	0	˃ 1	Positive selection
Glyma.06G071800	Glyma.07G033500	0	0.1943	1.5742	0.123428	Purify selection
Glyma.06G154500	Glyma.08G000800	0	0.1091	0.5517	0.197752	Purify selection
Glyma.06G154500	Glyma.10G229800	7e-126	0.6316	0	˃ 1	Positive selection
Glyma.06G269300	Glyma.12G135300	0	0.0137	0.1174	0.116695	Purify selection
Glyma.06G248800	Glyma.13G279800	0	0.1988	0.6591	0.301623	Purify selection
Glyma.06G071800	Glyma.13G361800	2e-21	0.7188	0	˃ 1	Positive selection
Glyma.06G071800	Glyma.14G127800	0	0.1767	1.3559	0.130319	Purify selection
Glyma.06G139500	Glyma.14G207200	4e-64	1.0065	2.68	0.37556	Purify selection
Glyma.06G071800	Glyma.15G011800	0	0.2115	1.8743	0.112842	Purify selection
Glyma.06G191300	Glyma.17G098300	2e-74	0.8738	3.9375	0.221917	Purify selection
Glyma.06G071800	Glyma.17G206100	0	0.1791	1.2927	0.138547	Purify selection
Glyma.06G154500	Glyma.20G163500	5e-134	0.6258	0	˃ 1	Positive selection
Glyma.07G015800	Glyma.08G201300	0	0.0076	0.0997	0.0762287	Purify selection
Glyma.07G015800	Glyma.13G355000	0	0.1022	0.6368	0.16049	Purify selection
Glyma.07G033500	Glyma.13G361800	4e-24	0.7315	1.4653	0.499215	Purify selection
Glyma.07G033500	Glyma.15G011800	0	0.1518	0.7908	0.191958	Purify selection
Glyma.07G015800	Glyma.15G019200	0	0.1019	0.6513	0.156456	Purify selection
Glyma.07G233900	Glyma.17G039200	0	0.0067	0.08	0.08375	Purify selection
Glyma.07G033500	Glyma.17G120100	0	0.3192	2.6912	0.118609	Purify selection
Glyma.07G231400	Glyma.20G040400	0	0.0334	0.1494	0.223561	Purify selection
Glyma.08G270300	Glyma.09G206300	0	0.0963	0.5486	0.175538	Purify selection
Glyma.08G136400	Glyma.11G239800	0	0.0769	0.4263	0.180389	Purify selection
Glyma.08G201300	Glyma.13G355000	0	0.0999	0.6655	0.150113	Purify selection
Glyma.08G070700	Glyma.13G042900	0	0.0351	0.1277	0.274863	Purify selection
Glyma.08G071000	Glyma.13G043000	0	0.2663	0.9321	0.285699	Purify selection
Glyma.08G326200	Glyma.14G015300	0	0.2368	1.0039	0.23588	Purify selection
Glyma.08G332100	Glyma.14G012000	0	0.114	0.4045	0.281829	Purify selection
Glyma.08G201300	Glyma.15G019200	0	0.1013	0.6788	0.149234	Purify selection
Glyma.08G347000	Glyma.18G158400	0	0.0341	0.1351	0.252406	Purify selection
Glyma.08G136400	Glyma.18G017600	0	0.0917	0.439	0.208884	Purify selection
Glyma.08G326200	Glyma.18G080900	0	0.0501	0.1558	0.321566	Purify selection
Glyma.08G332100	Glyma.18G074800	0	0.0318	0.0961	0.330905	Purify selection
Glyma.08G326500	Glyma.18G079700	3e-150	0.1726	1.0113	0.170671	Purify selection
Glyma.08G342600	Glyma.18G154200	0	0.0448	0.2052	0.218324	Purify selection
Glyma.09G044500	Glyma.10G019000	0	0.2941	1.9408	0.151535	Purify selection
Glyma.09G044500	Glyma.15G149900	3e-37	0.3648	1.1927	0.305861	Purify selection
Glyma.09G044500	Glyma.15G148500	0	0.0223	0.1762	0.126561	Purify selection
Glyma.09G160000	Glyma.16G209400	0	0.0059	0.117	0.0504274	Purify selection
Glyma.09G251900	Glyma.18G240700	0	0.0362	0.1498	0.241656	Purify selection
Glyma.09G044500	Glyma.19G210700	0	0.3009	2.1743	0.138389	Purify selection
Glyma.10G057700	Glyma.10G209200	0	0.2845	1.409	0.201916	Purify selection
Glyma.10G057700	Glyma.11G196100	0	0.2881	1.6918	0.170292	Purify selection
Glyma.10G055000	Glyma.13G142100	0	0.0167	0.1215	0.137449	Purify selection
Glyma.10G057700	Glyma.13G144500	0	0.0201	0.1556	0.129177	Purify selection
Glyma.10G019000	Glyma.13G220000	0	0.8342	0	˃ 1	Positive selection
Glyma.10G137600	Glyma.13G118500	0	0.2484	1.7793	0.139605	Purify selection
Glyma.10G019000	Glyma.15G092400	0	0.8473	5.5218	0.153446	Purify selection
Glyma.10G019000	Glyma.15G149900	3e-42	0.2144	0.8465	0.253278	Purify selection
Glyma.10G227300	Glyma.16G172400	0	0.1581	0.5287	0.299035	Purify selection
Glyma.10G290800	Glyma.18G286600	0	0.0505	0.4219	0.119697	Purify selection
Glyma.10G086800	Glyma.19G202200	0	0.0943	0.6376	0.147898	Purify selection
Glyma.10G203000	Glyma.19G192900	0	0.1976	1.6572	0.119237	Purify selection
Glyma.10G019000	Glyma.19G210700	0	0.1175	0.6735	0.174462	Purify selection
Glyma.10G055000	Glyma.19G184300	0	0.0532	0.5763	0.092313	Purify selection
Glyma.10G290800	Glyma.20G239800	0	0.0075	0.0981	0.0764526	Purify selection
Glyma.10G203000	Glyma.20G187400	0	0.0143	0.0947	0.151003	Purify selection
Glyma.10G205600	Glyma.20G184900	0	0.024	0.1108	0.216606	Purify selection
Glyma.10G209200	Glyma.20G181400	0	0.0206	0.1177	0.175021	Purify selection
Glyma.10G217300	Glyma.20G174800	0	0.03	0.1075	0.27907	Purify selection
Glyma.10G227300	Glyma.20G165000	0	0.0742	0.4664	0.159091	Purify selection
Glyma.10G229800	Glyma.20G163500	0	0.0356	0.2015	0.176675	Purify selection
Glyma.10G264900	Glyma.20G125600	0	0.013	0.0982	0.132383	Purify selection
Glyma.11G093800	Glyma.12G020300	0	0.021	0.1135	0.185022	Purify selection
Glyma.11G194700	Glyma.12G079400	0	0.0048	0.1669	0.0287597	Purify selection
Glyma.11G196100	Glyma.12G078000	0	0.0109	0.1053	0.103514	Purify selection
Glyma.11G194700	Glyma.12G177500	0	0.0379	0.6644	0.0570439	Purify selection
Glyma.11G194700	Glyma.13G323200	0	0.042	0.6226	0.067459	Purify selection
Glyma.11G090200	Glyma.16G110100	0	0.0779	0.664	0.117319	Purify selection
Glyma.11G239800	Glyma.18G017600	0	0.0486	0.1125	0.432	Purify selection
Glyma.12G079400	Glyma.12G177500	0	0.0391	0.7092	0.0551325	Purify selection
Glyma.12G177200	Glyma.13G323500	0	0.0098	0.0765	0.128105	Purify selection
Glyma.12G177500	Glyma.13G323200	0	0.0096	0.0988	0.097166	Purify selection
Glyma.12G228500	Glyma.13G271300	0	0.017	0.1347	0.126206	Purify selection
Glyma.12G079400	Glyma.13G323200	0	0.0478	0.6931	0.0689655	Purify selection
Glyma.12G078000	Glyma.13G144500	0	0.2759	1.9492	0.141545	Purify selection
Glyma.13G183400	Glyma.13G279800	0	0.3907	2.0936	0.186616	Purify selection
Glyma.13G074600	Glyma.14G040300	3e-175	0.1898	0.49	0.387347	Purify selection
Glyma.13G220000	Glyma.15G092400	0	0.0202	0.1299	0.155504	Purify selection
Glyma.13G222000	Glyma.15G090200	0	0.1184	0.3891	0.304292	Purify selection
Glyma.13G355000	Glyma.15G019200	0	0.0212	0.0867	0.244521	Purify selection
Glyma.13G361800	Glyma.15G011800	2e-24	0.6433	1.3088	0.491519	Purify selection
Glyma.13G361900	Glyma.17G206100	0	0.2286	1.8579	0.123042	Purify selection
Glyma.13G118500	Glyma.17G041200	0	0.1983	0.6843	0.289785	Purify selection
Glyma.13G158600	Glyma.17G112700	0	0.0085	0.0911	0.0933041	Purify selection
Glyma.13G163700	Glyma.17G107200	0	0.0183	0.2819	0.0649166	Purify selection
Glyma.13G361900	Glyma.17G120100	0	0.3295	3.2971	0.0999363	Purify selection
Glyma.13G127500	Glyma.19G169000	0	0.0794	0.4513	0.175936	Purify selection
Glyma.13G063700	Glyma.19G021500	0	0.0032	0.1475	0.0216949	Purify selection
Glyma.13G142100	Glyma.19G184300	0	0.0586	0.5953	0.0984378	Purify selection
Glyma.13G074600	Glyma.20G048400	0	0.0234	0.0988	0.236842	Purify selection
Glyma.13G002500	Glyma.20G066600	0	0.0086	0.1004	0.0856574	Purify selection
Glyma.14G220200	Glyma.17G259100	0	0.0163	0.0916	0.177948	Purify selection
Glyma.14G127800	Glyma.17G206100	0	0.0868	0.3776	0.229873	Purify selection
Glyma.14G012000	Glyma.18G074800	0	0.1091	0.3823	0.285378	Purify selection
Glyma.14G015300	Glyma.18G080900	0	0.1988	1.0274	0.193498	Purify selection
Glyma.14G193300	Glyma.18G063400	0	0.1704	0.785	0.21707	Purify selection
Glyma.14G040300	Glyma.20G048400	1e-172	0.1917	0.4817	0.397966	Purify selection
Glyma.15G011800	Glyma.17G120100	0	0.3264	0	˃ 1	Positive selection
Glyma.15G011900	Glyma.17G206300	0	0.2226	1.7159	0.129728	Purify selection
Glyma.15G148500	Glyma.19G210700	0	0.3001	1.9112	0.157022	Purify selection
Glyma.15G149900	Glyma.19G210700	1e-44	0.1742	0.3455	0.504197	Purify selection
Glyma.16G076900	Glyma.16G110100	0	0.0239	0.1607	0.148724	Purify selection
Glyma.16G172400	Glyma.20G165000	0	0.1258	0.5703	0.220586	Purify selection
Glyma.19G192900	Glyma.20G187400	0	0.2127	1.7824	0.119333	Purify selection
